# Supplementary material for: VAPA mediates lipid exchange between Leishmania amazonensis and host macrophages
Source: PLoS Pathog. 2025 Mar 31;21(3):e1012636. doi: 10.1371/journal.ppat.1012636 (PMC11981147; doi:10.1371/journal.ppat.1012636)
Supplement: S1 Data — (XLSX) [file ppat.1012636.s005.xlsx]

## Sheet: Figure 1
Figure 1B
	L.amazonensis					L.major								zymosan
	N1	N2	N3	N4	Mean	SEM	N1	N2	N3	N4	Mean	SEM	N1	N2	N3	N4	Mean	SEM
2h	6.44	8.25	2.94	7	6.1575	1.13727	10.56	9.06	8.67	9.45	9.435	0.4074	8.95	5.5	8.67	5.67	7.1975	0.933375
24h	44.05	38.75	31.82	34.65	37.3175	2.65701	10.04	11.98	11.46	10.95	11.1075	0.413307	16.715	11.98	12.4	12.94	13.5087	1.08666
48h	48.51	40.34	40.85	48.33	44.5075	2.26158	18.9	19.6	18.78	18.44	18.93	0.243653	11.36	19.2	11.22	10.97	13.1875	2.00579
72h	35.36	37.65	35.4	38.32	36.6825	0.764377	11.11	11.67	9.89	10.33	10.75	0.397073	15.4	13.23	12.33	12.1	13.265	0.752269

## Sheet: Figure 2
Fig 2A
	Non treated BMM
		N1			N2			N3		Mean	SEM
2h	4.78	5.65	5.33	5.98	6.75	6.36	6.45	6.83	6.91	6.11556	0.0819214
24h	6.97	7.73	7.82	8.2	8.66	8.64	13.68	13.94	13.01	9.85	0.159942
48h	7.37	7.84	10.96	11.83	13.41	15.59	19.42	19.28	18.11	13.7567	0.239776
72h	15.23	14.65	14.52	25.36	28.21	25.17	27.68	27.78	28.95	23.0611	0.23538
		siVAPA BMM
		N1			N2			N3		Mean	SEM
2h	4.85	5.69	5.15	6.95	6.43	6.32	6.51	7.18	5.99	6.11889	0.198858
24h	7.89	7.98	7.65	8.36	8.72	8.81	8.52	9.2	8.77	8.43333	0.114649
48h	6.67	5.78	6.42	5.26	5.88	8.65	11.97	12.57	9.42	8.06889	0.557524
72h	6.97	5.82	6.64	4.54	4.67	7.98	13.76	11.82	9.96	8.01778	0.63338
		siScr BMM
		N1			N2			N3		Mean	SEM
2h	6.63	6.55	6.21	6.23	7.37	6.98	6.4	6.23	7.37	6.66333	0.205002
24h	13.83	12.94	13.44	8.82	9.89	8.32	8.75	8.82	9.89	10.5222	0.212977
48h	8.32	9.61	10.02	10.69	15.3	13.45	18.78	16.69	17.39	13.3611	0.354605
72h	17.54	16.55	19.03	26.43	25.55	24.56	27.22	26.43	28.9	23.5789	0.42048
Fig 2B
	Non treated BMM
		N1			N2			N3		Mean	SEM
2h	7.81	7.72	7.65	8.26	8.67	7.95	8.52	9.73	9.65	8.44	0.225561
24h	13.49	12.35	9.79	10.13	9.45	12.82	13.24	13.54	11.97	11.8644	0.277816
48h	11.53	11.46	11.98	16.67	17.74	15.73	16.23	17.29	16.05	14.9644	0.223342
72h	18.03	17.89	18.25	13.56	13.02	13.45	18.91	18.33	19.79	16.8033	0.24504
		siVAPA BMM
		N1			N2			N3		Mean	SEM
2h	9.36	8.96	7.85	7.89	7.62	9.44	10.04	9.75	8.72	8.84778	0.231237
24h	9.5	9.02	9.86	9.06	8.97	10.09	10.05	10.83	8.49	9.54111	0.397157
48h	12.56	11.94	11.58	13.06	12.41	12.49	12.66	13.49	12.64	12.5367	0.161692
72h	17.32	16.43	13.81	13.98	13.61	15.31	15.66	16.05	15.92	15.3433	0.0661928
		siScr BMM
		N1			N2			N3		Mean	SEM
2h	8.56	8.24	7.77	7.81	8.93	8.67	9.12	9.45	9.33	8.65333	0.0556776
24h	13.15	13.28	12.98	9.35	9.28	9.43	11.49	13.22	12.06	11.5822	0.293869
48h	11.24	11.62	11.85	16.21	16.93	17.33	17.05	16.18	16.41	14.98	0.150271
72h	12.33	12.85	13.11	17.41	17.86	18.88	18.92	18.71	17.26	16.37	0.3013
Fig 2D
				48h		72h
			WT	siVAPA	siScr	WT	siVAPA	siScr
			55	12.5	40	58.33	14.28	57.17
			27.27	22.2	33.33	57.14	0	40
			40	0	57.14	83.33	14.2	37.5
			33.33	0	50	41.66	33.33	41.17
			40	0	57.14	46.15	0	75
			62.5	12.5	62.5	80	0	57.14
			57.14	22.22	27.27	55	0	46.15
			50	16.66	36.36	58.33	22.22	45
			75	25	42.85	40	50	72.72
			28.5	0	66.66	62.5	25	75
			45	0	22.22	57.14	14.28	80
			18.18	25	25	75	0	62.5
			27.27	22.22	28.5	47.5	14.2	40
			36.36	25	12.5	75	40	81.81
			50	12.5	27.27	57.14	0	53.84
			50	0	62.5	53.33	20	83
			66.66	33.3	37.5	75	55.55	61.53
			71.42	60	75	62.5	66.66	40
			27.27	50	42.85	75	12.5	58.33
			28	33.33	50	44.44	16.6	64.28
			23.07	0	57.14	41.6	20	40
			50	0	37.5	66.66	0	41.66
			38.18	0	18.18	83.33	25	30
			42.85	25	37.5	69.23	14.28	72.72
			37.5	16.6	57.14	61.53	16.6	53.33
			21.428	0	28	71.42	28.57	83.33
			50	0	66.66	50	37.5	71.42
			50	0	42.8	57.14	14.28	46.15
			50	16.16	75	83.33	20	83.33
			33.33	33.33	55	60	22.22	70
			53.33	33.33	55	44.44	66.66	70
			50	16.66	42	60	18.18	64.28
			22.22	25	41.4	58.57	25	80
			55	33.3	57.1	50	28.57	77.77
			42.85	0	60	70	0	71.42
			41.428	25	42	85.71	9	66.66
			60	25	22.22	71.42	8.3	57.17
			57.16	42.85	31.4	83.33	11.11	85
			71.42	20	37	66.66	28.57	55.5
			31.428	28.57	60	55.55	33.33	61.53
			42	20	54	55.55	16.16	71.42
			25	14.28	56	85.71	20	66.28
			37.5	14.28	42.8	70	66.66	55
			33.33	20	44.44	80	28	68
			42	14	52	71.42	16.66	57.14
			21.4	25	39	50	0	55.5
			52.22	28.57	33.33	42.85	25	71
			60	16.66	56	66.66	12.5	84
			33.33	20	41.428	71.42	28.57	70
		Mean (%)	43.2015	18.082	44.87	63.0208	21.2151	62.2806
		SEM	2.0587	2.02244	2.10785	1.88504	2.47883	2.10536
Fig 2E				48h		72h
			WT	siVAPA	siScr	WT	siVAPA	siScr
			21.7873	17.5653	21.8975	16.4391	37.4693	58.4654
			36.9607	15.143	14.1038	30.5668	13.7719	47.1742
			44.2712	15.6945	21.7999	40.8187	18.8873	19.7681
			24.056	12.1111	15.5552	31.6833	24.058	15.1967
			19.9548	25.9882	25.425	37.3793	10.75	48.0626
			19.273	8.51554	26.1813	24.2151	14.3013	28.7327
			34.6327	19.1395	11.6667	15.9157	15.3175	31.7198
			27.0102	13.6304	19.3085	55.3163	14.7715	16.8093
			26.8741	14.8517	15.1646	23.2947	10.2415	25.2492
			22.0871	17.5653	23.1812	50.8289	35.4032	19.9797
			19.9665	15.7206	26.9445	18.3767	14.9813	29.5858
			24.9285	16.6753	23.7343	26.1634	9.7761	38.1487
			25.8588	19.7432	25.9058	24.9165	16.0175	19.0649
			36.9863	10.7259	37.8403	32.4516	10.1116	25.1557
			33.7062	6.47993	16.7661	22.0123	21.0661	9.47305
			12.3928	8.93749	23.3632	15.1113	16.7972	15.7639
			15.592	11.1538	29.6502	24.6111	7.8465	17.8254
			33.2814	26.7093	18.5225	13.038	17.4736	19.8762
			33.3147	18.8528	24.7814	27.7847	14.2453	20.3961
			21.2908	14.4046	32.5174	15.0249	23.1803	73.4633
			24.7156	27.3023	26.1963	37.093	22.9466	38.5552
			29.231	11.7462	26.8596	54.1584	17.3841	23.7751
			27.1515	14.0597	21.7208	45.6014	16.26	31.3031
			22.4288	25.9882	20.7146	33.514	27.1913	24.4019
			29.2398	19.2206	26.0862	58.279	27.5685	29.9292
			63.8157	90.8411	29.063	73.57	132.186	104.519
			46.1919	91.0639	66.8774	111.834	77.7608	104.246
			63.5735	67.819	50.748	60.2112	58.433	113.5
			76.6856	146.842	97.0416	187.029	82.9689	175.155
			36.2403	42.4373	112.615	95.8322	71.8166	159.704
			49.7466	25.7994	155.237	117.58	49.1478	57.2717
			59.785	92.4595	70.2063	114.157	30.4559	68.2939
			28.043	35.6425	105.663	89.7009	99.4886	152.024
			102.254	20.9051	50.6253	116.7	112.815	111.194
			91.4219	27.5567	56.9876	164.709	95.6207	246.452
			83.8671	38.3235	65.6653	151.103	78.3851	136.516
			63.4116	39.1683	100.615	107.532	47.4675	99.5756
			57.7367	27.632	67.4273	109.332	55.3933	157.781
			32.9344	87.2296	93.2941	61.6123	54.5007	120.254
			74.7861	44.6378	62.3001	112.715	76.8358	107.279
			27.9023	55.6754	55.4284	167.073	33.5185	105.609
			81.1565	48.4068	41.9225	126.378	76.414	85.7585
			59.8731	23.0208	51.4679	197.982	50.7188	72.638
			54.9529	48.737	63.3017	183.718	81.2124	79.4311
			35.4777	52.3184	53.0986	106.303	142.151	129.642
			19.1889	17.5527	124.471	175.296	31.8472	152.896
			64.1755	71.3397	51.5895	92.2932	74.7769	60.5087
			18.4108	33.2663	54.8002	146.96	119.268	124.853
			263.992	51.7373	67.5893	146.888	65.089	112.853
			81.1092	57.0919	173.019	69.7878	46.7602	114.031
			83.7177	69.0165	138.26	61.8562	97.7321	77.9758
			74.7594	16.0384	68.5682	116.884	60.8209	105.215
			290.607	24.2145	65.5738	118.13	106.898	86.3181
			76.328	94.4508	104.176	75.5585	53.8439	154.906
			99.8043	23.4747	66.4246	69.217	84.7318	75.4662
			139.876	16.3213	49.7672	86.3437	112.826	74.5678
			122.812	72.7087	67.2154	209.98	51.0935	81.5166
			116.154	41.819	43.0131	182.917	91.4501	140.263
			226.493	26.2078	156.453	79.3897	120.252	183.289
			135.729	44.2323	115.861	50.4669	95.3498	94.2734
			246.943	48.572	107.797	83.19	114.382	93.4381
			87.1166	25.3913	130.317	57.8711	47.5498	120.549
			138.846	45.8086	121.332	64.9989	112.775	100.287
			76.9777	30.7914	69.3827	48.3727	60.9036	132.543
			158.897	19.3834	79.3827	94.5224	65.0641	186.215
			190.07	21.4775	104.672	87.8659	118.674	111.584
			41.2575	21.8466	45.0022	126.887	77.5973	157.492
			73.7976	23.7806	49.4433	142.554	126.56	125.584
			49.9028	23.0822	83.5617	75.0579	190.943	79.7925
			69.6524	13.8464	127.078	83.8898	126.56	191.61
			68.5745	37.0459	66.5986	198.856	140.515	222.915
			176.174	46.6598	91.4989	209.622	90.2599	144.646
			96.4131	29.2918	79.8622	173.662	89.1334	135.725
			33.4776	52.3184	53.0986	106.303	132.161	109.642
			19.1669	17.5335	134.47	175.296	31.8472	152.896
		Mean	69.297	35.0766	62.8767	88.5411	62.7036	90.9143
		SEM	6.92685	2.98267	4.61755	6.49477	4.91064	6.45137

## Sheet: Figure 3
Figure 3B
	Non treated BMM
		N1			N2			N3		Mean	SEM
5min	5	0	4	0	9	0	3	0	4	2.77778	1.03786
120min	86	92	94	82	90	75	73	92	88	85.7778	2.5319
		siVAPA BMM
		N1			N2			N3		Mean	SEM
5min	5	0	0	5	0	8	0	2	3	2.55556	0.973412
120min	13	22	19	22	17	16	25	18	12	18.2222	1.43157
		siScr BMM
		N1			N2			N3		Mean	SEM
5min	3	0	7	8	0	0	5	0	2	2.77778	1.06429
120min	91	96	83	74	94	83	91	84	88	87.1111	2.27574

## Sheet: Figure 4
Figure 4D
	Non treated BMM
		N1			N2			N3		Mean	SEM
2h	8.64	8.42	7.67	8.02	7.45	6.23	6.91	7.44	6.87	7.51667	0.258382
24h	12.13	12.77	11.83	12.04	12.36	12	12.79	11.85	11.96	12.1922	0.122789
48h	15.93	14.91	18.5	16.04	16.05	15.07	14.69	14.79	14.93	15.6567	0.400975
72h	20.72	21.8	23.85	20.64	23.55	21.31	20.01	21.8	19.89	21.5078	0.472886
		siCERT BMM
		N1			N2			N3		Mean	SEM
2h	9.72	9.92	8.44	7.55	8.16	6.2	8.2	7.96	6.97	8.12444	0.395629
24h	12.61	11.86	12.61	11.72	12.14	11.69	12.09	11.66	12.31	12.0767	0.124989
48h	13.66	16.38	15.2	15.8	16.68	15.34	14	14.74	14.83	15.1811	0.335809
72h	18.37	16.58	17.62	15.31	19.2	18.78	15.93	18.63	13.87	17.1433	0.609143
		siScr BMM
		N1			N2			N3		Mean	SEM
2h	8.05	7.44	9.25	7.12	6.33	6.93	7.72	8.44	9.27	7.83889	0.338257
24h	12.14	11.99	12.88	12.39	11.79	12.25	11.73	12.99	12.47	12.2922	0.147109
48h	15.69	17.04	16.83	16.92	18.33	14.91	14.85	15.39	15.07	16.1144	0.404345
72h	22.05	21.39	23.11	20.66	22.85	21.88	21.22	19.73	20.88	21.53	0.356815
Figure 4E
	Non treated BMM
		N1			N2			N3		Mean	SEM
2h	7.08	8.27	7.9	7.09	6.45	7.13	9.66	8.59	9.03	7.91111	0.353755
24h	10.07	10.3	13.69	13.01	9.06	7.95	10.96	9.97	10.54	10.6167	0.596853
48h	19.43	19.64	15.96	17.77	19.01	18.83	15.6	11.79	11.57	16.6222	1.04909
72h	27.23	24.63	20.61	23.8	25.24	23.18	22.4	22.96	23.37	23.7133	0.622169
		siORP1L BMM
		N1			N2			N3		Mean	SEM
2h	8.42	8.06	6.85	6.65	6.83	7.06	8.06	8.96	7.93	7.64667	0.273455
24h	15.44	12.88	17.04	10.11	10.43	9.8	14.28	13.26	13.69	12.9922	0.830563
48h	22.47	19.58	22.17	21.56	22.65	21.208	18.42	16.21	17.08	20.1498	0.80869
72h	30.29	32.28	28.34	29.5	31.24	26.234	26.21	29.83	28.18	29.1227	0.695086
		siScr BMM
		N1			N2			N3		Mean	SEM
2h	7.75	8.03	7.98	7.39	6.76	6.07	9.52	8.44	8.92	7.87333	0.351671
24h	10.08	9.42	10.02	8.51	9.33	7.02	10.73	10.29	11.39	9.64333	0.429742
48h	19.64	18.95	17.94	17.25	15.93	11.21	11.97	12.04	15.68	15.6233	1.0605
72h	24.4	25.84	23.67	26.67	26.05	23.39	25.51	20.04	23.11	24.2978	0.680214
Figure 4F
			48h		72h
		WT	siCERT	siScr	WT	siCERT	siScr
		152.468	51.6371	71.0837	224.447	53.0617	142.22
		32.8912	32.3233	117.485	68.635	79.4521	183.928
		108.96	40.6408	98.0929	69.1429	44.3121	231.892
		42.8075	34.8762	99.3883	169.049	88.4158	67.3117
		63.4725	57.8175	101.868	235.713	53.0962	60.7025
		87.6717	55.5875	66.085	66.9546	39.7062	263.968
		64.4996	56.3787	65.2208	60.5267	53.6417	117.86
		41.9821	43.3038	71.6908	173.12	59.1279	85.0225
		10.7643	33.7767	141.973	62.6575	33.8458	81.0162
		34.8787	35.3429	76.3492	178.924	58.665	93.6358
		44.4196	48.2296	64.2879	117.392	111.556	195.33
		66.5692	61.9521	62.3537	94.4821	83.3512	61.6033
		48.6404	30.9629	167.212	150.457	54.5146	38.8071
		115.875	47.7346	57.6554	65.4283	115.037	83.4587
		68.5292	55.8612	76.6833	114.699	80.5475	259.381
		61.5154	38.31	89.9946	284.038	65.895	85.8967
		74.3129	80.3162	34.6417	139.027	80.0975	49.4763
		45.6029	30.4763	49.0433	123.615	48.0479	95.1025
		73.9112	32.4679	146.581	212.001	47.5704	96.0146
		48.3725	57.2583	109.62	143.057	37.7629	104.506
		71.7921	49.905	182.368	160.433	69.5504	55.1812
		40.9888	86.4142	95.6633	118.9	61.8367	38.8738
		52.5633	78.5375	251.419	101.145	78.0596	86.0979
		37.7154	57.3942	113.546	59.8404	60.3904	234.379
		48.9217	57.775	154.577	100.019	53.4363	93.2942
		94.3708	32.6242	63.8912	137.074	119.481	115.575
		71.0454	60.9883	75.4504	124.548	71.1567	105.579
		65.6808	53.4221	47.41	134.687	79.2029	35.7488
		39.2504	37.1229	113.171	115.029	153.307	191.64
		82.08	36.78	106.498	99.7029	57.3738	105.079
		55.3871	82.7567	95.3875	236.09	38.5463	143.454
		83.8754	40.5596	109.115	166.924	52.9575	204.558
		60.0237	43.0167	94.1388	69.7046	46.2754	122.133
		147.36	30.34	68.3925	156.691	33.7671	141.964
		58.3258	43.1737	127.503	87.4242	46.4992	104.025
		149.872	27.7787	26.6663	206.093	70.9058	115.258
		45.3621	34.2104	57.6854	112.353	81.9992	144.023
		40.4804	31.6117	39.0688	183.431	75.5158	175.797
		39.7546	31.8017	45.2263	179.315	99.0817	91.3333
		26.3254	38.6333	51.5558	109.513	49.5796	76.7387
		28.0958	39.5258	31.415	78.1408	34.3404	41.5075
		163.263	42.7733	59.1942	77.6854	39.5838	38.0938
		86.6233	55.7633	74.8179	341.173	78.2571	140.842
		71.0042	17.3421	98.3008	101.43	47.5463	138.558
		45.7942	22.7304	62.7546	57.0383	91.0012	118.426
		30.9371	35.5046	155.164	83.2121	122.037	153.926
		50.9896	54.3558	27.6567	176.465	35.3171	161.172
		29.8212	32.4462	29.3996	76.1188	58.5879	73.8483
		98.3838	69.2821	73.92	121.268	67.1504	147.691
		63.97	75.2242	63.3517	235.329	55.2775	145.56
		58.2267	48.9317	75.2221	101.881	31.0671	79.2304
		145.084	24.2533	83.5275	123.015	105.019	98.8358
		120.748	48.1538	90.3892	110.029	87.7079	203.814
		58.8554	110.74	72.4717	73.6817	79.6442	164.505
		178.393	34.59	54.3592	93.1125	30.2433	175.995
		65.2796	74.3779	17.5413	62.2646	64.4387	201.743
		145.181	71.5396	84.31	105.125	51.6292	93.4021
		75.1658	34.9654	69.5508	158.429	56.1646	114.127
		63.5321	62.3563	88.6554	76.8317	70.16	124.49
		155.45	89.0613	49.5971	93.5471	58.4546	79.3213
		52.1967	73.4817	66.3442	93.4217	111.335	87.7017
		76.0662	125.028	53.2646	46.1746	86.1346	206.936
		71.7733	81.585	66.8312	45.7921	76.1929	127.363
		75.0546	52.74	66.8054	48.5467	72.5875	118.143
		90.4458	45.8821	50.7888	126.553	64.7812	270.721
		95.2292	73.7775	65.535	300.929	91.2304	153.049
		70.7079	67.3704	84.3979	80.8221	95.0446	237.8
		144.442	87.7821	57.9283	155.67	66.325	157.034
		19.9208	80.0025	122.093	96.0721	84.3525	105.847
		51.0988	36.61	126.867	51.31	39.2104	120.854
		55.735	38.9188	50.6367	42.8542	165.738	126.248
		85.3996	42.1667	64.7479	240.081	81.3912	475.836
		66.9254	39.3921	53.4804	73.0175	148.195	202.223
		65.0537	46.6008	58.2596	114.273	64.1637	149.67
		62.1092	55.3225	41.2192	148.287	97.9008	220.79
	Mean	72.217	51.609	81.0245	125.625	70.5978	133.776
	SEM	4.27302	2.38897	4.56856	7.32228	3.27389	8.12482
Figure 4G
			48h		72h
		WT	siORP1L	siScr	WT	siORP1L	siScr
		23.6286	10.9232	15.9073	34.6308	26.8952	124.429
		40.438	12.6465	17.8353	52.2866	29.0456	82.0339
		43.5623	17.4612	25.2334	122.733	51.9767	137.225
		36.5157	32.2815	15.4311	113.86	35.6575	164.041
		26.6275	23.7361	22.7519	76.4466	19.285	83.5949
		55.2744	53.9976	90.1998	138.185	108.669	96.254
		32.8842	27.3338	17.001	34.6308	26.8952	79.94
		38.2143	23.0821	22.9296	52.2866	29.0456	30.0387
		25.6598	18.1173	50.6669	34.6925	30.9954	106.726
		19.6325	21.5897	65.444	48.1119	24.2096	34.4629
		30.8922	12.4137	35.8918	58.236	20.7756	50.1914
		17.1786	12.4283	42.1977	89.8986	24.7836	87.967
		24.4286	10.9222	44.2912	26.1928	25.5185	95.5188
		41.433	12.6455	40.4117	28.1375	23.9672	28.0585
		43.4653	18.4611	20.186	38.8028	15.5561	95.5188
		36.5163	32.1814	21.288	52.0932	24.285	92.7069
		26.6275	23.7361	22.414	28.2969	15.8687	64.6472
		55.1009	19.8346	21.9501	35.3624	39.0556	32.5252
		24.0865	12.9539	35.9454	51.901	35.172	70.603
		24.0723	10.8541	19.8286	27.0394	28.3945	32.2954
		22.6015	22.1034	17.8447	34.7842	52.956	34.7467
		34.4866	20.427	32.0402	33.641	35.8678	65.4257
		50.7861	24.8848	23.1102	69.4549	19.6542	34.8058
		59.4841	27.2466	19.4645	38.3789	53.077	37.505
		38.893	21.4737	16.1033	49.206	28.5234	54.9282
		43.0534	24.8542	18.2221	54.3589	20.5018	47.2791
		72.7353	119.973	82.101	121.533	105.914	153.664
		65.5384	57.8838	169.545	113.88	73.1272	229.385
		34.3176	109.804	68.0545	75.4496	50.222	82.9396
		99.9623	63.9593	119.713	160.882	82.1878	250.94
		46.6035	88.8352	85.8699	82.3149	75.1564	176.236
		81.4896	89.343	110.85	74.3168	104.925	145.04
		109.506	29.3862	99.9102	127.35	73.7293	155.213
		80.0968	73.1572	47.7728	178.645	56.7156	62.084
		141.367	39.4711	42.4045	148.189	80.773	67.1037
		61.9182	35.1367	95.4383	172.247	96.1375	125.024
		51.8319	58.9586	60.9761	95.9302	116.998	82.7679
		90.9141	44.7439	52.3125	131.793	53.1142	106.699
		114.384	70.921	60.288	94.1626	106.366	89.2944
		64.5617	56.5665	121.952	200.012	60.6642	185.958
		117.639	68.0154	80.4929	114.667	97.5306	96.8679
		77.933	32.8322	95.4553	87.2886	48.0084	165.797
		83.0905	73.6445	111.283	64.8689	64.9604	82.1367
		86.129	48.0297	91.5332	64.5571	92.3873	282.953
		153.93	174.747	77.348	175.742	76.0707	64.2749
		186.424	54.2693	101.92	57.6244	47.8683	170.157
		105.563	57.9971	77.348	109.732	63.0814	129.278
		59.3007	79.7019	154.496	94.4054	45.0226	98.6622
		125.301	53.3467	86.0128	337.723	105.99	126.562
		121.156	89.8038	58.923	156.974	49.4377	98.6622
		99.1434	62.9129	68.1652	141.365	58.05	126.562
		127.956	50.2852	108.864	171.235	73.9644	79.9692
		293.533	80.2509	66.2472	91.2749	75.3178	134.724
		257.391	64.3411	69.574	104.184	38.1503	108.004
		225.35	132.573	110.526	205.501	165.906	105.11
		125.893	51.5457	77.8328	239.648	75.2723	213.046
		232.518	88.0828	55.1431	102.097	97.1433	180.918
		54.4685	88.3588	92.8415	181.168	81.8477	225.935
		120.904	109.832	116.153	110.4	53.6277	122.437
		112.174	63.2357	77.3938	284.963	138.803	111.781
		88.2947	166.38	223.658	127.087	97.3836	151.089
		79.9483	107.9	95.0636	447.733	126.519	73.7632
		105.527	66.7357	112.318	184.02	71.4161	101.529
		52.6951	46.3411	120.734	147.379	84.0358	131.597
		90.0934	47.5078	129.089	127.147	76.5427	298.31
		169.933	117.477	66.075	102.901	58.3999	71.5163
		281.07	89.4565	102.798	89.7123	109.118	110.095
		106.501	86.0403	71.0231	114.577	92.1656	70.9449
		120.765	77.323	67.9533	106.59	99.9567	184.328
		97.0538	74.0676	89.5914	206.07	164.752	106.606
		133.171	47.8963	72.6234	228.571	76.409	55.8345
		68.8502	68.3026	73.7698	157.368	123.268	161.365
		94.0384	84.1639	69.6263	291.299	32.2984	72.2755
		66.728	85.1142	118.436	126.84	73.7837	100.851
		80.0706	62.8447	87.0729	190.38	98.4423	128.341
	Mean	85.7508	56.5078	70.2555	116.579	65.5412	110.908
	SEM	7.01324	4.18684	4.72984	8.94902	4.11496	6.75833

## Sheet: figure 5
Figure 5B							Figure 5D
	Ni	24h	48h	72h				Ni	6h	24h	48h
N1	17	0	0	0			N1	26	2	0	1
	26	0	1	0				16	1	1	1
	17	2	3	2				35	0	0	1
	13	4	4	4				26	1	0	2
	11	0	0	0				17	4	0	0
	6	1	5	1				22	5	0	0
	21	0	3	0				11	2	2	0
	33	1	2	1				25	3	0	0
	16	0	1	0				19	3	0	0
	30	2	0	2				18	6	2	0
	23	0	7	0				19	5	0	0
	32	0	3	0				17	2	0	0
	19	2	2	2				15	1	1	0
	37	0	0	0				16	1	2	0
	10	1	6	1				12	4	0	0
N2	49	2	5	3			N2	16	0	0	0
	14	2	7	0				18	0	0	0
	41	0	9	2				16	0	0	0
	27	0	0	1				19	0	0	0
	45	0	0	0				22	0	1	0
	32	12	0	0				12	0	1	0
	67	3	1	2				12	0	0	0
	19	0	2	6				15	0	0	0
	42	0	0	7				26	0	0	0
	38	2	0	3				25	0	0	0
	36	0	4	0				44	6	2	4
	42	0	3	0				57	0	0	2
	57	1	0	0				42	2	0	1
	42	0	0	1				36	2	0	3
	32	4	7	0				35	3	3	2
	35		4	2				16	8	1	0
N3	27	3	2	0			N3	26	9	3	0
	49	6	0	0				45	3	0	0
	26	2	0	0				33	0	0	0
	17	1	0	3				26	0	0	0
	38	0	1	1				42	0	3	0
	30	0	8	0				42	0	1	2
	35	0	13	0				38	6	1	1
	39	1	2	1				41	1	1	6
	27	1	1	1				44	0	0	3
	26	0	0	0				36	4	0	0
	25	10	0	0				42	8	0	0
	25	0	8	0				57	7	4	3
	61	4	1	1				42	2	2	2
	63	2	0	1				32	3	1	0
	71	2	6	1				35	0	2	1
	55	1	3	0				27	1	0	0
	44	6	1	0				49	2	0	0
	43	4	0	0				26	9	6	0
	63	5	1	0				18	2	1	1
	45	2	0	0				12	2	0	0
Mean	34.0784	1.78	2.47059	0.960784			Mean	27.8039	2.35294	0.803922	0.705882
SEM	5.33613	0.718464	0.638948	0.289499			SEM	3.32045	0.733333	0.456349	0.242997
Figure 5E
		6h		24h
	Ni	Δlpg1	Δlpg1+LPG1	Δlpg1	Δlpg1+LPG1
N1	45	39	23	20	31
	49	35	42	44	39
	28	19	16	29	21
	39	25	41	19	23
	44	22	34	8	20
	47	14	50	13	13
	43	39	43	17	29
	39	35	25	7	25
	42	41	24	16	29
	35	37	48	12	20
	37	32	41	15	27
	67	44	34	15	34
	30	36	29	19	13
	31	28	28	35	42
	33	30	35	12	11
	38	32	22	15	25
	72	23	34	11	23
	37	22	23	28	33
	43	26	30	9	15
N2	59	37	29	34	23
	28	29	26	18	26
	44	23	23	7	20
	42	47	37	17	16
	60	24	32	16	32
	45	23	24	13	15
	33	12	23	12	29
	26	18	14	15	20
	42	23	45	15	27
	42	13	34	19	34
	38	15	13	35	13
	41	15	23	19	21
	44	26	13	35	23
	36	13	14	12	20
	42	11	23	15	23
	57	19	8	11	20
N3	42	12	20	12	13
	32	23	22	15	29
	35	16	37	15	20
	27	11	21	15	23
	49	14	12	19	13
	26	27	13
	17	16	25
	38	26	18
	30	15	13
	35	8	20
	39	5	11
	27	8	12
	26	13	8
	25	21	7
	25	12	10
	31	7	35
Mean	38.8627	22.7647	25.2353	17.825	23.325
SEM	2.31805	2.61218	3.07989	6.00833	3.61109
Figure 5F
		6h		24h
	Ni	Δgp63	Δgp63+GP33	Δgp63	Δgp63+GP33
N1	45	18	23	34	17
	33	15	14	28	29
	26	9	45	36	30
	42	12	34	34	31
	42	17	13	17	11
	38	18	23	20	19
	41	35	13	30	15
	44	17	14	22	11
	36	22	23	30	25
	42	7	8	39	12
	57	7	20	19	11
	42	16	22	34	19
	32	15	37	36	12
	35	6	21	24	21
N2	27	8	12	33	12
	49	13	13	17	15
	26	21	25	30	13
	17	19	18	20	23
	38	12	13	31	29
	30	13	20	37	19
	35	20	11	22	13
	39	30	12	32	19
	27	29	8	35	28
	26	14	7	21	18
	25	25	10	22	17
Mean	35.76	16.72	18.36	28.12	18.76
SEM	3.56604	2.25093	5.64161	3.11716	3.4809

## Sheet: Figure S4
Figure S4B
	Ni	24h
	17	1
	11	0
	7	0
	11	0
	15	3
	10	9
	2	3
	4	0
	11	0
	1	0
	5	8
	10	6
	2	0
	4	0
	11	0
	6	2
	17	0
	14	7
	12	0
	6	0
	5	0
	11	0
	11	1
	5	0
	12	2
	6	2
	5	1
	11	7
	10	1
	11	2
	5	1
	12	0
	15	0
	7	3
	21	0
	18	0
	14	0
	12	2
	6	0
	1	0
	13	1
	18	5
	15	1
	6	2
	17	3
	10	2
	12	4
	19	5
	4	2
	16	1
	5	0
Mean	9.98039	1.70588
SEM	1.28804	0.452155
